# Supplementary material for: Shifts in the selectivity filter dynamics cause modal gating in K+ channels
Source: Nat Commun. 2019 Jan 10;10:123. doi: 10.1038/s41467-018-07973-6 (PMC6328603; doi:10.1038/s41467-018-07973-6)
Supplement: Supplementary file 1 — Source Data [file 41467_2018_7973_MOESM1_ESM.xlsx]

## Sheet: NMR assign. Fig 1D & Sup. Fig 3
	WT											E71A											E71I										E71Q
		HN	N	Ca	Cb	CO	Cg	He	Ne				HN	N	Ca	Cb	CO	Cg	He	Ne				HN	N	Ca	Cb	CO	Cg	He	Ne			HN	N	Ca	Cb	CO	Cg	He	Ne
	L41					180.64						L41			58.28		180.35						L41										L41					180.44
	A42	9.37	121.1	54.86		179.83						A42	9.36	121.19	54.82		179.83						A42	9.41	121.01	54.87		179.82					A42	9.43	121.21	54.82		179.74
	G43	9.26	109.86	47.68		175.78						G43	9.25	110.15	47.8		175.49						G43	9.19	109.89	47.64		175.95					G43	9.21	109.95	47.39		175.77
	S44	7.65	115.58	64.86	63.1	174.53						S44	7.51	115.32	64.75	63.1	174.23						S44	7.61	115.52	64.65	63.1	174.46					S44	7.65	115.7	64.84	63.1	174.16
	Y45	7.05	120.3	61.8								Y45	7.07	120.5	61.82		176.64						Y45	7.07	120.38	61.56							Y45	7.05	120.44	61.78
	L46											L46											L46										L46
	A47					178.25						A47			56		178.04						A47					178.24					A47					178.11
	V48	7.09	117.01	65.89	31.43	178.31						V48	7.07	116.78	65.79	31.21	178.3						V48	7.04	116.82	65.76	31.55	178.3					V48	7.05	117.03	66.16	31.51	178.6
	L49	7.45	117.43	57.96								L49	7.41	117.47	57.93		178.31						L49	7.43	117.29	58.18							L49
	G53											G53					174.03						G53					174.47					G53					173.89
	A54	7.94	126.31	50.57	18.37	176.63						A54	7.91	126.39	50.55	18.21	176.62						A54	7.91	126.21	50.02		176.96					A54	7.88	126.25	50.15	18.18	176.84
	P55			64.2	31.52	178.18						P55			64.11	31.48	178.21						P55			64.09	31.95	178.27					P55			64.16	31.55	178.49
	G56	8.81	112.67	45.31		174.32						G56	8.8	112.51	45.6		174.36						G56	8.79	112.69								G56	8.81	111.59			173.83
	A57	7.52	121.92	53.7	21.37	178.4						A57	7.51	122.06	53.8		178.14						A57	7.54	122.33	54.1							A57	7.51	122.02	53.53	21.25
	L59			53.57	39.63	174.9						L59			53.7	39.8	174.74						L59			53.65	39.78						L59			53.61	39.63	174.63
	I60	7.04	106.8	62		174.87						I60	7.05	107.01	62.36		174.79						I60	7.04	106.9								I60	7.03	106.85	61.8		174.91
	T61	7.4	110.42	59.15	72.07	173.67						T61	7.38	110.03	59.31	72.25	173.64						T61	7.62	111.31	59.25	72.15	173.58					T61	7.36	110.3	59.01	72.12	173.57
	Y62	10.25	124.08	64.15	36.57	173.93						Y62	10.14	124.44	64.22	36.37	174.07						Y62	10.09	124.55	64.16	36.7	174.03					Y62	10.29	124.72	64.25	36.64	173.91
	P63					178.88						P63			67.05		178.89						P63					179.21					P63
	R64	7.09	113.38	60.61								R64	7.01	113.35	60.55								R64	6.99	113.41	60.31							R64	6.93
	A65					178.49						A65			55.7		178.51						A65					178.63					A65					178.68
	L66	8.85	121.48	57.81								L66	8.86	121.82	57.89		179.35						L66	8.91	121.35	57.79		180.09					L66	8.88	121.48	58.08		179.81
	W67	7.55	120.3	59.56		178.16		11.19	133.3			W67	7.59	119.9	59.22				11.87	132.95			W67	7.58	119.72	59.59		178.1		11.79	133.06		W67	7.66	119.66	59.15		178.26		11.98	133.9
	W68	8.55	119.62	60.52		179.55		10.42	130.01			W68	8.4	118.8	60.8		179.35		10.29	129.28			W68	8.56	118.83	60.94		179.46		10.28	129.15		W68	8.57	119.1			178.87		10.46	130.08
	S69	9.68	122.35	63.22		176.27						S69	9.73	122.53	63.2		176.45						S69	9.77	122.79	63.25		176.19					S69	9.75	122.27	63.2		176.52
	V70	7.54	124.65	67.43		177.75						V70	7.84	124.6	67.13		176.96						V70	7.48	123.78	66.88							V70	7.64	123.78	67.2
	E71											A71	7.65	120.4	54.29	17.8	177.3						I71										Q71
	T72			67.24		174.71						T72			67.16		174.88						T72			67.45		174.81					T72			67.15		174.6
	A73	8.31	125.01	55.6		176.45						A73	8.44	125.07	55.62		176.6						A73	8.39	123.81	55.75		176.22					A73	8.31	125.15	55.75		176.5
	T74	7.08	98.13	61.5	69.84	176.56						T74	6.98	99.7	61.88	70.33	176.22						T74	6.95	99.26	61.77	70.6	176.38					T74	6.95	98.22	61.69	69.79	176.49
	T75	7.45	111.13	63.5	69.44	172.7	21.79					T75	7.4	111.03	63.87	69.5	172.71						T75	7.31	110.27	63.8	69.23	172.86					T75	7.25	111.38	63.55	69.7	172.71
	V76	7.07	122.27	66.7		179.09						V76	7.06	122.46	66.59	31.69	180.03						V76	7.19	122.66	66.31		179.86					V76	7.18	122.1	66.71		178.54
	G77	7.75	101.35	49.18		174.68						G77	8.06	100.83	48.75		174.89						G77	7.78	101.99	48.55		175.06					G77	7.13	101.37	49.4		174.36
	Y78	7.39	115.95	61.9	38.9	178.29						Y78	5.91	113.19	61.06	39.27	178.11						Y78	5.85	114.24	60.23	39.08	178.13					Y78	7.91	117.5	62.35	38.9	178.58
	G79	9.57	101.96	45.7		174.47						G79	9.61	101.54	45.85		174.57						G79	9.32	101.29	45.76		174.2					G79	9.79	102.31	45.65		174.67
	D80	8.92	119.08	55.7	37.5	175.65	179.95					D80	9.87	119.51	56.3	36.68	176.1	179.24					D80	9.86	119.56	56.25	36.98	176.16	179.4				D80	9.41	119.8	56.15	37.52	176.31	179.48
	L81	7.26	118.07	53.3	47.83	175.86	27.57					L81	7.01	117.2	53.1	47.2	176.2						L81	7.01	117.2	53.3	46.85	176.2	27.45				L81	7.27	118.07	53.32	47.9	175.77
	Y82	7.91	115.88	55.65	35.04	172.17						Y82	7.72	115.7	55.76	35.01	172.08						Y82	7.74	115.01	55.45	35.34	172.13					Y82	7.72	115.3	55.76	35.02	172.25
	P83											P83			61.81		176.59						P83					176.81					P83					176.6
	V84	11.11	119.47	61.2	32.59	176.22						V84	11.09	119.49	61.05		176.32						V84	11.09	119.18	60.95	32.77	176.46					V84	11.13	119.99			176.13
	T85	9.15	116.69	61.11	72.75	175.1						T85	9.2	117.2	61.1	72.48	174.6						T85	9.27	117.4	61.13	72.74	175.41					T85	9.15	116.66	61.02	72.75	175.01
	L86	8.53	122.69	59.15								L86	8.52	122.95	58.89		178.37						L86	8.39	122.5	59.05							L86
	W87	7.41	116.01	59.81								W87	7.38	115.88	59.76								W87	7.47	115.75	59.88							W87

## Sheet: 15N T1rho_Fig 3A
	Normalized Intensities									Normalized Intensities									Normalized Intensities									Normalized Intensities												R1 rho Difference
	WT									E71A									E71Q									E71I
																																								E71Q-WT	E71A-WT	E71I-WT
	Residue	0 ms	5 ms	10 ms	20 ms	40 ms	80 ms			Residue	0 ms	5 ms	10 ms	20 ms	40 ms	80 ms			Residue	0 ms	5 ms	10 ms	20 ms	40 ms	60 ms			Residue	0 ms	5 ms	10 ms	20 ms	40 ms	80 ms					Residue
A	42	1	0.931829	0.929573	0.755197	0.617566	0.456084		A	42	1	0.951276	0.883991	0.807425	0.687007	0.497138		A	42	1	0.916859	0.818995	0.697171	0.440676	0.385537		A	42	1	0.933066	0.874565	0.805489	0.669478	0.485542				A	42	7.03152	-1.74749	-1.30642
G	43	1	0.947591	0.882502	0.718766	0.581826	0.350634		G	43	1	0.931311	0.885518	0.801374	0.649685	0.461076		G	43	1	0.82731	0.729606	0.601648	0.372572	0.247793		G	43	1	0.902044	0.853492	0.751107	0.567036	0.392078				G	43	11.8415	-3.36577	-0.488231
S	44	0	0	0	0	0	0		S	44	1	0.928513	0.868529	0.787675	0.661463	0.511339		S	44	1	0.868379	0.799839	0.63748	0.440289	0.310594		S	44	0	0	0	0	0	0				S	44	0	0	0
Y	45	1	0.923135	0.880518	0.788432	0.628995	0.442922		Y	45	1	0.965543	0.88563	0.811584	0.671261	0.53739		Y	45	1	0.849473	0.746857	0.644241	0.507985	0.37037		Y	45	1	0.956467	0.88396	0.777485	0.643006	0.439623				Y	45	7.77221	-2.23891	-0.104791
V	48	1	0.93617	0.887538	0.767173	0.625532	0.45459		V	48	0	0	0	0	0	0		V	48	1	0.857194	0.745428	0.632098	0.427575	0.317372		V	48	0	0	0	0	0	0				V	48	10.6263	0	0
A	54	1	0.838997	0.730161	0.575191	0.388615	0.168904		A	54	1	0.901675	0.798448	0.614327	0.391121	0.19556		A	54	1	0.806384	0.612351	0.384519	0.272063	0.0984144		A	54	1	0.876242	0.747386	0.615395	0.397804	0.182044				A	54	16.6626	-2.86328	-2.14107
G	56	1	0.837188	0.620842	0.415281	0.222843	0.0784304		G	56	1	0.775621	0.680442	0.502609	0.335212	0.144333		G	56	1	0.72721	0.560773	0.367749	0.209876	0.136637		G	56	0	0	0	0	0	0				G	56	6.89987	-9.82348	0
A	57	1	0.862891	0.742383	0.546973	0.350098	0.146094		A	57	1	0.85726	0.786575	0.630411	0.520685	0.372466		A	57	0	0	0	0	0	0		A	57	1	0.888361	0.789786	0.570071	0.429929	0.226841				A	57	0	-11.1376	-5.38899
I	60	1	0.816025	0.705786	0.584778	0.386384	0.158697		I	60	1	0.943281	0.869766	0.679649	0.488802	0.28554		I	60	1	0.809726	0.567044	0.448867	0.146601	0.0825307		I	60	1	0.818081	0.790904	0.562951	0.484748	0.18558				I	60	19.2697	-9.38097	-3.89329
Y	62	1	0.881957	0.803143	0.719485	0.540352	0.378117		Y	62	1	0.94065	0.87185	0.797253	0.660408	0.438886		Y	62	1	0.828861	0.717468	0.517975	0.347342	0.247291		Y	62	1	0.901088	0.827575	0.754851	0.586686	0.385234				Y	62	13.5058	-3.95016	-1.50823
R	64	1	0.907298	0.822412	0.674522	0.525069	0.355176		R	64	1	0.913245	0.90284	0.793026	0.660152	0.486783		R	64	1	0.810953	0.69534	0.441018	0.304522	0.181441		R	64	1	0.835981	0.812617	0.677804	0.572664	0.357944				R	64	18.7172	-5.69995	-0.602234
L	66	0	0	0	0	0	0		L	66	1	0.960166	0.907054	0.808797	0.672033	0.492863		L	66	1	0.860639	0.73032	0.59379	0.364749	0.277443		L	66	1	0.920762	0.855705	0.738147	0.572635	0.326045				L	66	25.0564	0	0
W	68	1	0.961612	0.819797	0.725888	0.553617	0.406726		W	68	0	0	0	0	0	0		W	68	0	0	0	0	0	0		W	68	0	0	0	0	0	0				W	68	0	0	0
S	69	1	0.926133	0.854305	0.72593	0.579725	0.393377		S	69	1	0.958611	0.905328	0.83254	0.721694	0.574691		S	69	1	0.850974	0.733819	0.52801	0.327097	0.230393		S	69	1	0.914763	0.854042	0.767663	0.588664	0.39297				S	69	15.3399	-5.48183	-0.430504
V	70	1	0.919283	0.869955	0.737967	0.616442	0.440658		V	70	1	0.958333	0.921769	0.839966	0.72534	0.564371		V	70	1	0.862721	0.689509	0.538325	0.373901	0.24263		V	70	1	0.89935	0.851588	0.744311	0.598275	0.415604				V	70	15.7884	-4.0366	0.702045
T	72	0	0	0	0	0	0		T	72	1	0.942542	0.896463	0.814459	0.695972	0.538547		T	72	0	0	0	0	0	0		T	72	0	0	0	0	0	0				T	72	0	0	0
A	73	1	0.917095	0.852185	0.718509	0.562468	0.367931		A	73	1	0.921116	0.862948	0.758884	0.604303	0.445737		A	73	0	0	0	0	0	0		A	73	1	0.911625	0.845683	0.743032	0.561523	0.36363				A	73	0	-2.38217	-0.00581851
T	74	1	0.931009	0.807778	0.672031	0.561019	0.330651		T	74	1	0.930205	0.859479	0.772534	0.608748	0.38394		T	74	1	0.786402	0.709367	0.519113	0.317771	0.198103		T	74	1	0.950098	0.842466	0.739335	0.530333	0.334442				T	74	15.3232	-2.90471	-0.513794
T	75	0	0	0	0	0	0		T	75	1	0.930928	0.880787	0.784724	0.647235	0.442549		T	75	1	0.695846	0.596599	0.410371	0.284081	0.144104		T	75	1	0.877866	0.8003	0.676452	0.482537	0.309299				T	75	0	0	0
V	76	1	0.909091	0.828929	0.71532	0.549293	0.342801		V	76	1	0.976378	0.906387	0.807087	0.693351	0.540682		V	76	1	0.782039	0.558252	0.400971	0.23	0.137379		V	76	1	0.946779	0.848273	0.724323	0.550654	0.353641				V	76	29.5727	-6.3612	-0.458037
G	77	1	0.879406	0.825694	0.682505	0.52408	0.35042		G	77	1	0.925688	0.84945	0.802844	0.690459	0.529633		G	77	1	0.846971	0.703623	0.515615	0.267395	0.152061		G	77	1	0.913504	0.864799	0.767063	0.584134	0.4144				G	77	17.3171	-6.65191	-3.15838
Y	78	0	0	0	0	0	0		Y	78	1	0.966646	0.911265	0.83134	0.714915	0.54034		Y	78	0	0	0	0	0	0		Y	78	1	0.882215	0.723378	0.542912	0.333241	0.119328				Y	78	0	0	0
G	79	1	0.943019	0.849874	0.652229	0.460892	0.139697		G	79	1	0.949105	0.905542	0.827259	0.697757	0.519409		G	79	1	0.864376	0.688366	0.479988	0.25208	0.15648		G	79	1	0.819388	0.715216	0.52327	0.287919	0.188208				G	79	13.899	-12.1441	9.48393
D	80	1	0.868585	0.804821	0.74339	0.568974	0.349922		D	80	1	0.964399	0.918513	0.848101	0.709889	0.555142		D	80	1	0.850949	0.769636	0.611996	0.40712	0.322898		D	80	1	0.864861	0.788094	0.596031	0.399189	0.201043				D	80	7.80877	-6.652	8.66215
V	84	1	0.937108	0.832774	0.689771	0.521523	0.325989		V	84	1	0.923671	0.919646	0.772947	0.63752	0.458454		V	84	1	0.864107	0.734224	0.520868	0.204307	0.188347		V	84	1	0.961722	0.796868	0.677686	0.53632	0.232318				V	84	17.6088	-5.1949	1.71332
T	85	1	0.92328	0.818254	0.673721	0.482011	0.305115		T	85	1	0.882834	0.828343	0.720958	0.583234	0.419162		T	85	1	0.894701	0.662497	0.508301	0.281556	0.206186		T	85	1	0.799889	0.679822	0.629516	0.500278	0.272374				T	85	14.5628	-4.26012	2.96622
SC	SC58	1	0.884424	0.832774	0.656398	0.430226	0.248176		S	SC58	1	0.965701	0.781441	0.622441	0.452805	0.137224		S	SC58	1	0.729985	0.634571	0.301601	0.255531	0.252547		S	SC58	0	0	0	0	0	0				S	SC67	12.4936	-4.91661	-0.227342
SC	SC67	1	0.923539	0.878357	0.733333	0.598104	0.403791		S	SC67	1	0.953869	0.912202	0.840774	0.734127	0.558532		S	SC67	1	0.838704	0.719681	0.586105	0.389293	0.25641		S	SC67	1	0.919861	0.875364	0.73683	0.606254	0.398902
	Fitted Data									Fitted Data									Fitted Data									Fitted Data
	Residue	T1rho (ms)	SE	R^2	R1rho Rate	relative SE				Residue	T1rho (ms)	SE	R^2	R1rho Rate	relative SE				Residue	T1rho (ms)	SE	R^2	R1rho Rate	relative SE				Residue	T1rho (ms)	SE	R^2	R1rho Rate	relative SE
A	42	91.56	6.265	0.9735	10.9218	0.747325			A	42	109	4.613	0.9884	9.17431	0.388267			A	42	55.7	2.98	0.9842	17.9533	0.960519			A	42	104	5.347	0.9825	9.61538	0.49436
G	43	73.16	2.892	0.9925	13.6687	0.54032			G	43	97.06	3.211	0.9934	10.3029	0.340847			G	43	39.2	2.128	0.9856	25.5102	1.38484			G	43	75.87	4.222	0.9825	13.1804	0.733463
S	44	0	0	0	0	0			S	44	104.6	7.454	0.9648	9.56023	0.681281			S	44	48.02	1.597	0.9941	20.8247	0.692565			S	44				0	0
Y	45	91.2	3.596	0.9907	10.9649	0.432345			Y	45	114.6	7.741	0.9701	8.726	0.589424			Y	45	53.37	4.995	0.9405	18.7371	1.75364			Y	45	92.08	3.214	0.9931	10.8601	0.379066
V	48	91.53	4.677	0.9844	10.9254	0.558265			V	48	0	0	0	0	0			V	48	46.4	2.852	0.9786	21.5517	1.32469			V	48	0	0	0	0	0
A	54	39.14	2.408	0.9857	25.5493	1.57186			A	54	44.08	1.591	0.9953	22.686	0.818817			A	54	23.69	1.914	0.9789	42.2119	3.41045			A	54	42.72	1.646	0.9945	23.4082	0.901919
G	56	24.19	1.352	0.9914	41.3394	2.31049			G	56	31.73	3.003	0.9674	31.5159	2.98274			G	56	20.73	2.055	0.9667	48.2393	4.78204			G	56	0	0	0	0	0
A	57	36.45	1.456	0.9946	27.4348	1.09589			A	57	61.36	7.737	0.9055	16.2973	2.05495			A	57	0	0	0	0	0			A	57	45.36	3.32	0.9785	22.0459	1.61359
I	60	38.19	2.94	0.9773	26.1849	2.0158			I	60	59.51	2.768	0.991	16.8039	0.781603			I	60	22	1.35	0.9893	45.4545	2.78926			I	60	44.86	4.506	0.9583	22.2916	2.2391
Y	62	68.94	5.994	0.9558	14.5054	1.26117			Y	62	94.74	2.917	0.9944	10.5552	0.32499			Y	62	35.7	2.553	0.9759	28.0112	2.00315			Y	62	76.94	4.753	0.9777	12.9971	0.802904
R	64	64.54	5.004	0.9682	15.4943	1.20132			R	64	102.1	6.122	0.9763	9.79432	0.587275			R	64	29.23	2.101	0.9799	34.2114	2.45906			R	64	67.15	7.22	0.9297	14.892	1.6012
L	66	0	0	0	0	0			L	66	106.2	3.161	0.9947	9.4162	0.280269			L	66	39.91	2.297	0.9837	25.0564	1.44211			L	66	70.4	1.206	0.9986	14.2045	0.243334
W	68	75.12	6.409	0.9603	13.312	1.13574			W	68	0	0	0	0	0			W	68	0	0	0	0	0			W	68				0	0
S	69	76.28	4.263	0.9827	13.1096	0.732646			S	69	131.1	6.268	0.9841	7.62777	0.36469			S	69	35.15	1.691	0.9899	28.4495	1.36865			S	69	78.87	3.447	0.9893	12.6791	0.554138
V	70	86.03	5.875	0.9714	11.6239	0.793794			V	70	131.8	3.693	0.9948	7.58725	0.212593			V	70	36.48	2.604	0.9762	27.4123	1.95673			V	70	81.13	5.68	0.9699	12.3259	0.86295
T	72	0	0	0	0	0			T	72	118.6	6.491	0.9791	8.4317	0.461469			T	72	0	0	0	0	0			T	72				0	0
A	73	71.79	3.583	0.9868	13.9295	0.695215			A	73	86.6	5.995	0.9703	11.5473	0.79938			A	73	0	0	0	0	0			A	73	71.82	2.866	0.9917	13.9237	0.55563
T	74	65.06	4.759	0.9729	15.3704	1.12431			T	74	80.22	1.951	0.9969	12.4657	0.303174			T	74	32.58	2.097	0.982	30.6937	1.97559			T	74	67.31	2.472	0.9938	14.8566	0.545619
T	75	0	0	0	0	0			T	75	92.55	3.309	0.9924	10.805	0.386317			T	75	23.73	2.911	0.9415	42.1408	5.16948			T	75	57.39	3.947	0.9767	17.4246	1.19838
V	76	67.6	3.306	0.9876	14.7929	0.723452			V	76	118.6	6.694	0.9799	8.4317	0.475901			V	76	22.54	2.082	0.9708	44.3656	4.09801			V	76	69.76	3.005	0.991	14.3349	0.617492
G	77	64.15	4.997	0.9671	15.5885	1.21427			G	77	111.9	9.597	0.9451	8.93655	0.766435			G	77	30.39	0.4952	0.9991	32.9056	0.536191			G	77	80.45	4.257	0.984	12.4301	0.657736
Y	78	0	0	0	0	0			Y	78	123	4.15	0.9927	8.13008	0.274308			Y	78	0	0	0	0	0			Y	78	34.51	1.209	0.9961	28.9771	1.01516
G	79	48.33	2.94	0.9883	20.6911	1.25868			G	79	117	2.91	0.996	8.54701	0.212579			G	79	28.91	0.9899	0.9959	34.5901	1.18439			G	79	33.14	2.834	0.9738	30.175	2.58045
D	80	69.57	5.449	0.9651	14.374	1.12583			D	80	129.5	4.467	0.9922	7.72201	0.266365			D	80	45.08	2.758	0.9794	22.1828	1.35715			D	80	43.41	1.996	0.9919	23.0362	1.05921
V	84	63.55	3.252	0.9876	15.7356	0.805229			V	84	94.87	5.349	0.9811	10.5407	0.594312			V	84	29.99	1.85	0.9871	33.3444	2.05693			V	84	57.31	3.533	0.9849	17.449	1.07568
T	85	58.06	3.215	0.986	17.2236	0.953733			T	85	77.14	7.288	0.9427	12.9634	1.22475			T	85	31.46	2.258	0.9802	31.7864	2.28143			T	85	49.53	7.494	0.8753	20.1898	3.05476
SC	SC67	79.68	4.159	0.9849	12.5502	0.655074			SC	SC67	131	4.543	0.9917	7.63359	0.264728			SC	SC67	39.93	2.459	0.9808	25.0438	1.54227			SC	SC67	81.15	3.69	0.9885	12.3229	0.560337

## Sheet: Backpredicted_CS_Fig. 5B 
	Data show back-predicted 13C chemical shifts (SPARTA+)					Data show back-predicted 13C chemical shifts (SPARTA+)
	WT_V76CO	E71A_V76CO	E71I_V76CO	E71Q_V76CO		WT_Y78Ca	E71A_Y78Ca	E71I_Y78Ca	E71Q_Y78Ca
	177.625	176.806	176.992	177.08		60.467	57.823	59.613	59.997
	177.372	177.438	177.052	176.275		58.882	59.185	59.622	59.143
	176.851	177.026	176.291	174.828		59.844	59.355	59.218	58.569
	176.942	176.875	176.895	175.15		59.631	59.757	60.316	55.804
	177.039	176.608	176.666	176.199		60.014	59.581	58.804	56.16
	177.305	176.545	177.342	175.532		59.344	59.455	58.815	56.824
	176.515	175.948	177.26	173.584		59.633	60.509	58.584	55.728
	177.601	176.388	176.734	174.552		57.954	60.023	59.511	54.163
	177.108	176.674	177.459	175.231		59.291	60.225	59.186	57.566
	176.322	176.916	177.032	174.962		59.727	59.571	58.559	58.824
	176.751	176.968	176.637	176.896		59.66	59.337	59.073	58.835
	176.671	176.731	176.786	176.569		59.925	60.004	59.725	60.738
	176.974	177.078	176.706	176.168		60.313	59.554	59.523	59.384
	177.293	177.256	177.136	176.995		59.984	60.217	59.402	57.414
	176.32	176.806	176.744	176.816		59.353	59.351	58.959	57.682
	174.535	176.567	176.704	176.856		58.337	58.701	59.397	59.044
	173.699	176.603	177.314	176.657		58.428	59.133	59.13	59.218
	176.765	176.584	177.472	177.225		59.699	59.587	58.968	60.087
	177.248	176.549	176.732	176.855		58.927	59.697	59.06	58.489
	176.054	176.851	176.667	177.073		57.346	60.223	59.033	58.012
	176.459	176.468	177.082	177.096		59.728	59.022	59.425	56.387
	177.625	177.094	176.558	177.253		60.244	59.646	60.138	57.641
	177.044	176.624	177.164	176.623		59.774	59.331	59.195	59.058
	176.721	176.503	177.163	176.878		59.025	59.512	58.951	58.177
	176.714	176.539	176.507	176.962		60.049	59.254	59.813	57.097
	175.61	177.254	176.763	176.807		60.02	59.575	59.083	58.255
	176.821	175.081	176.821	176.376		60.014	59.708	59.442	58.835
	175.215	175.627	177.163	177.243		60.757	60.447	59.703	57.37
	177.121	175.489	176.836	176.133		59.451	60.588	59.393	59.34
	176.61	174.986	176.536	177.464		60.052	60.397	58.938	57.834
	177.017	175.604	176.965	176.798		59.968	60.057	59.186	58.2
	176.805	174.427	176.891	177.387		59.031	60.304	58.589	58.281
	177.118	175.314	177.247	174.383		59.447	60.378	59.012	57.558
	177.027	175.236	176.61	175.439		59.584	60.435	59.301	59.2
	176.954	175.478	176.854	177.078		59.804	59.614	59.11	57.307
	176.811	176.686	176.99	176.587		59.924	60.047	59.254	59.109
	176.494	175.937	177.005	176.626		60.436	60.737	58.66	59.357
	176.472	175.819	176.442	176.496		60.658	59.201	60.237	58.01
	176.862	175.419	177.335	176.689		59.588	60.489	59.123	59.58
	176.642	175.859	176.953	177.149		60.129	61.04	60.209	60.713
	176.397	175.142	176.983	176.515		58.931	60.759	60.184	58.768
	176.816	177.144	177.328	172.766		59.644	59.599	59.283	56.209
	176.872	176.758	177.264	176.874		59.521	59.876	59.322	58.573
	176.725	176.612	175.949	176.325		60.017	60.266	60.103	58.455
	177.486	177.006	176.997	176.444		60.18	59.199	59.852	57.687
	176.863	175.156	176.445	176.132		58.792	59.768	59.371	57.733
	177.032	176.439	176.823	177.131		59.795	59.647	59.356	60.002
	176.246	175.261	176.367	175.027		59.199	60.833	59.111	57.386
	176.688	175.379	176.226	176.676		59.069	60.431	59.6	56.014
	176.027	174.75	177.396	175.274		59.099	59.271	58.854	54.802
	175.682	174.862	176.993	176.792		59.517	59.535	58.097	58.37
	175.932	176.021	177.278	175.564		58.518	59.743	57.894	55.87
	176.833	177.342	177.058	175.969		59.983	59.572	58.446	56.526
	176.751	176.615	176.889	175.504		59.441	59.707	58.126	55.34
	176.484	177.002	176.556	175.442		58.457	59.555	57.686	55.172
	177.113	176.56	176.517	175.641		60.329	59.566	57.602	55.957
	176.148	177.024	176.316	174.599		59.821	59.38	59.929	56.612
	175.825	176.928	176.491	174.165		60.326	59.464	57.267	56.328
	174.92	177.692	176.52	174.945		59.138	60.493	57.076	56.196
	177.139	177.378	177.175	175.474		60.62	59.81	57.154	56.232
	174.133	176.231	176.972	175.782		59.307	59.754	58.186	55.96
	176.219	175.809	176.854	176.745		60.049	60.122	58.163	58.186
	174.564	176.756	177.188	174.851		58.606	60.671	57.938	55.387
	176.852	176.627	176.995	175.729		60.03	59.209	58.328	57.486
	177.094	176.726	176.903	175.061		59.763	59.726	57.412	57.873
	177.166	176.99	176.72	175.553		60.389	59.031	57.575	55.904
	177.217	177.493	176.5	175.911		59.33	59.457	57.825	56.182
	176.685	176.438	177.125	175.048		59.837	60.213	59.052	55.248
	177.116	176.271	176.926	175.423		57.94	59.898	58.103	56.352
	177.262	177.006	177.323	176.056		59.703	60.272	57.735	56.001
	177.232	176.902	176.82	174.986		59.217	58.301	58.932	55.703
	176.94	177.489	176.895	175.587		59.536	59.274	57.337	56.216
	176.814	177.102	177.115	176.632		58.051	59.672	57.926	59.192
	174.991	177.04	176.776	175.085		59.959	59.675	57.694	56.185
	176.663	176.255	177.689	173.815		59.635	58.958	57.767	56.29
	176.902	176.567	177.099	175.321		60.548	60.535	57.87	55.701
	176.566	176.67	176.461	175.084		58.935	59.876	58.38	56.256
	176.016	177.265	176.831	174.432		59.992	59.861	57.891	56.497
	176.868	175.549	177.179	176.512		60.703	60.519	59.613	56.974
	176.328	177.239	176.856	175.721		59.057	59.844	58.108	55.813
	175.921	176.37	177.483	175.729		58.419	58.942	58.177	55.162
	177.194	176.66	176.616	176.018		59.73	59.715	57.29	57.743
	176.882	177.016	176.408	175.882		59.085	59.167	57.989	55.454
	177.151	176.929	177.091	175.712		59.153	59.714	57.874	60.118
	176.807	177.046	177.202	176.69		59.516	59.847	57.354	56.529
	175.631	176.336	177.35	175.709		60.404	59.798	57.853	54.966
	176.968	176.655	176.732	175.415		58.93	59.304	58.078	55.655
	176.799	176.647	177.432	175.014		59.077	59.041	58.157	55.98
	176.884	176.697	176.735	175.249		59.498	60.23	58.294	54.744
	177.237	176.693	177.032	174.715		60.122	59.248	59.983	54.845
	176.821	177.046	176.272	175.214		59.991	59.752	57.564	54.913
	174.734	176.38	176.996	175.921		57.67	59.417	57.521	54.869
	175.345	176.722	177.076	175.815		57.308	59.788	57.982	57.071
	175.735	176.247	176.453	175.182		56.961	58.98	57.071	55.479
	176.135	176.621	177.121	175.076		56.316	59.955	58.439	57.547
	175.556	176.12	177.089	176.079		57.407	61.146	57.695	54.856
	176.445	175.362	176.568	175.859		56.987	61.312	58.488	56.286
	176.633	175.492	176.879	176.559		59.438	60.874	57.951	55.078
	175.971	175.135	177.006	175.868		60.984	59.388	57.497	57.007
	176.247	175.553	176.569	175.231		60.061	61.697	58.074	56.073
	177.735	176.676	176.32	175.965		60.278	58.457	58.823	55.68
	177.275	175.314	177.059	174.806		60.213	60.714	59.146	54.867
	176.821	175.285	176.346	175.191		60.262	60.565	59.254	54.554
	177.347	175.278	176.734	176.116		59.694	60.323	59.837	54.163
	176.726	174.494	176.694	175.691		59.708	58.788	59.242	55.3
	176.573	174.095	176.638	177.056		59.9	59.958	60.234	59.863
	176.611	175.7	176.579	176.078		59.666	60.054	59.271	59.991
	177.387	174.918	176.435	177.157		60.351	59.989	58.727	60.38
	176.96	175.617	177.092	176.434		58.76	59.093	59.352	54.308
	177.159	174.613	176.829	176.68		60.475	58.785	59.24	54.452
	177.009	175.422	176.995	176.994		60.451	60.385	59.477	55.337
	177.569	175.212	176.743	177.033		60.173	60.222	59.416	54.459
	175.075	175.321	176.652	175.802		58.499	60.392	58.592	56.034
	176.374	175.502	176.396	176.911		59.511	60.08	59.166	60.02
	176.799	174.658	176.755	176.741		59.571	60.316	59.276	61.125
	176.821	175.125	176.477	176.304		59.594	60.453	59.68	60.157
	176.925	175.644	176.82	176.448		60.029	60.226	59.27	59.211
	176.019	175.518	176.319	177.31		58.56	60.353	58.797	58.286
	177.049	177.017	176.776	176.743		60.171	58.949	59.022	60.04
	176.766	175.332	177.025	177.421		59.753	58.324	60.183	59.274
	176.906	175.492	176.919	176.59		60.571	58.722	59.585	59.917
	176.914	174.854	174.388	176.924		59.522	58.38	59.479	59.433
	176.052	174.493	175.365	176.802		59.748	57.4	58.182	60.499
	176.491	175.261	176.085	177.373		60.532	58.377	58.159	59.854
	176.496	175.419	174.816	176.989		60.697	60.483	59.406	60.493
	176.726	175.358	175.344	177.113		59.82	59.591	57.675	59.106
	175.332	175.483	174.734	177.307		59.581	59.808	60.961	58.949
	176.584	177.077	177.195	177.043		59.124	60.034	59.739	59.911
	177.337	176.753	175.118	177.187		59.522	59.906	60.431	60.39
	175.957	176.548	177.34	176.698		59.848	59.775	59.659	58.469
	177.038	176.942	176.945	177.046		58.957	59.854	59.092	59.493
	176.74	176.929	177.69	177.454		60.006	60.308	59.522	60.239
	175.713	176.711	176.883	176.822		58.817	58.352	59.435	60.052
	177.189	176.698	176.955	176.437		59.477	60.297	58.87	59.515
	174.957	177.017	176.349	176.933		58.89	59.823	58.908	58.343
	175.079	177.07	175.406	177.438		58.636	58.984	60.351	59.519
	175.983	174.787	176.676	177.092		60.111	59.62	58.83	60.706
	176.577	177.186	175.66	172.435		59.691	59.554	59.517	58.36
	175.964	177.016	174.944	175.81		60.088	58.842	59.338	59.638
	176.517	177.265	174.551	176.376		59.466	59.676	59.191	60.367
	175.836	175.906	175.033	174.772		60.094	60.374	58.261	58.828
	176.003	176.726	175.651	173.083		59.191	60.017	59.249	56.829
	176.054	175.411	175.316	173.393		59.105	60.877	58.899	60.085
	176.717	174.913	175.877	172.782		59.845	57.857	57.151	57.035
	176.666	175.479	174.887	176.302		59.132	59.917	58.765	58.855
	176.262	175.686	176.556	173.117		59.053	60.668	59.37	56.649
	177.133	177.012	175.007	176.562		59.556	60.187	58.908	60.054
	175.608	174.819	175.622	176.312		58.453	59.645	57.944	60.759
	174.572	176.722	174.413	174.819		57.761	59.489	56.648	60.994
	177.332	177.12	176.527	174.793		59.898	59.93	59.255	60.639
	176.874	177.275	177.198	175.15		60.399	59.249	58.963	56.787
	175.287	177.448	175.898	176.294		59.359	60.079	59.638	56.915
	173.723	176.908	175.567	175.283		59.455	59.046	59.256	56.29
	175.34	175.48	173.999	176.653		58.148	60.449	56.984	53.956
	174.464	174.695	176.117	176.976		60.243	58.653	59.479	55.386
	176.716	174.866	175.659	177.107		57.953	59.917	59.97	60.15
	177.043	173.934	176.917	176.531		60.296	59.977	59.739	54.608
	177.133	175.519	176.07	176.785		59.818	60.36	59.729	54.794
	177.027	175.249	175.668	176.365		60.428	60.424	59.36	54.295
	176.407	175.491	175.5	176.724		60.109	60.197	59.442	56.043
	176.923	175.563	175.908	176.058		58.541	60.371	59.411	54.767
	176.35	175.295	175.673	175.679		59.993	60.657	59.843	54.862
	176.745	175.001	174.586	176.008		60.187	59.786	59.127	55.109
	175.499	175.774	174.814	176.79		59.485	59.714	58.444	54.532
	175.506	175.066	176.078	176.865		56.451	60.63	59.982	54.509
	174.472	175.443	176.116	176.563		58.191	58.596	59.963	53.924
	176.764	175.52	176.116	176.702		59.582	60.517	59.646	59.725
	177.315	175.826	176.798	176.562		59.344	62.087	59.686	54.465
	177.03	175.279	175.64	176.109		59.309	59.394	60.211	54.46
	175.703	175.037	175.095	175.986		59.049	60.075	59.452	57.081
	177.629	176.746	174.839	176.579		59.367	60.159	59.029	55.286
	175.043	174.372	176.159	176.609		59.161	60.442	60.034	53.873
	176.838	176.465	175.244	176.533		60.028	60.277	59.176	54.037
	176.254	176.648	176.313	176.715		58.267	59.729	59.681	55.284
	176.567	175.427	175.518	176.503		59.214	60.048	60.27	54.576
	176.952	174.327	175.516	176.529		58.528	59.024	59.934	54.779
	177.146	175.512	176.882	176.46		59.862	60.426	59.752	55.004
	177.037	175.228	175.47	176.986		59.611	60.525	59.625	60.637
	177.44	175.624	176.395	176.601		59.755	59.27	59.196	55.41
	176.523	177.252	175.69	176.247		59.407	60.653	59.812	54.422
	175.711	174.551	176.146	176.501		59.643	59.786	59.671	54.024
	176.74	175.566	175.54	176.838		59.567	60.684	59.108	54.11
	176.942	174.876	175.119	177.057		59.987	60.404	59.372	53.453
	177.346	176.915	175.553	176.502		60.213	60.173	59.162	54.441
	176.65	175.157	175.136	176.843		59.466	60.655	58.851	54.145
	175.968	174.759	175.817	177.005		58.255	59.793	60.698	53.621
	177.377	174.626	176.523	176.897		58.567	59.376	59.549	54.497
	177.063	175.993	175.932	176.95		58.994	60.196	58.677	54.103
	176.569	174.549	175.742	176.75		59.052	60.845	59.319	60.241
	176.538	175.372	176.262	176.485		60.561	60.474	59.391	53.858
	175.581	175.015	176.226	176.381		57.528	60.847	59.47	53.938
	176.11	175.058	175.44	176.626		57.824	59.457	60.54	54.04
	175.422	174.243	175.771	175.908		58.133	60.407	59.297	54.5
	176.401	174.57	175.304	176.467		58.339	59.779	57.966	54.529
	175.76	175.196	176.103	176.377		57.12	58.535	60.688	54.734
	176.177	174.972	174.572	176.299		60.628	60.295	58.965	55.197
	176.712	174.946	175.745	176.686		58.141	61.073	59.208	54.895
	177.171	175.538	175.972	176.55		60.148	61.059	59.629	55.042
	176.984	174.86	175.305	175.819		59.509	57.251	59.444	54.69
	176.407	174.462	175.581	177.231		58.699	56.961	60.196	61.244
	177.376	175.275	174.686	175.932		60.269	60.279	58.528	53.782
	176.771	177.198	174.248	176.978		58.623	60.166	59.972	54.338
	176.848	176.449	175.72	176.902		60.235	60.163	58.761	54.491
	176.506	176.97	175.407	176.492		59.789	59.695	58.123	54.592
	177.047	177.028	176.11	176.56		60.165	59.334	57.501	54.341
	176.649	177.442	174.645	176.214		60.115	59.89	59.593	54.158
	176.79	176.265	174.581	176.677		59.518	59.722	59.096	54.308
	176.672	177.269	175.939	176.029		60.58	58.604	58.414	55.961
	176.557	177.162	176.067	176.697		59.942	58.893	57.76	55.048
	176.343	176.795	176.066	176.433		59.931	59.347	58.205	54.321
	175.563	177.262	175.421	177.152		59.444	59.77	57.496	59.438
	176.832	177.12	175.442	177.056		59.817	59.542	57.737	59.271
	176.643	177.209	173.843	176.863		58.611	59.526	59.849	59.566
	176.58	176.819	175.709	174.505		59.479	59.171	57.562	56.255
	176.703	176.939	176.151	177.312		58.969	59.477	57.697	57.242
	176.846	176.848	175.152	175.349		59.508	59.56	58.693	58.315
	176.451	176.864	175.855	176.113		59.441	59.101	57.477	55.703
	176.626	176.868	175.605	175.243		60.039	59.995	58.974	55.579
	177.089	176.858	174.93	176.363		59.212	58.893	59.667	59.301
	175.743	176.374	174.592	176.052		59.198	59.565	60.124	59.333
	175.004	177.101	174.531	174.154		58.219	59.586	57.524	60.124
	174.173	176.992	177.156	176.967		59.58	60.023	59.296	59.125
	173.767	176.543	177.129	176.875		58.674	60.498	59.135	59.058
	174.287	176.571	175.475	176.696		59.314	59.681	58.235	59.805
	174.822	176.823	177.027	176.516		60.691	59.548	59.237	61.333
	176.155	177.484	177.081	176.282		58.675	59.677	59.266	59.911
	176.396	177.146	177.228	177.037		59.117	59.407	59.099	59.657
	177.047	176.466	176.152	176.406		59.047	60.15	59.242	59.518
	176.655	177.297	176.607	176.65		59.731	58.648	59.765	61.08
	174.099	176.76	175.735	176.794		58.737	60.201	60.219	59.052
	177.077	176.792	176.556	176.314		59.418	58.988	58.728	59.727
	177.339	177.002	175.805	177.001		60.273	59.117	59.999	60.36
	176.577	176.527	175.532	176.288		60.214	59.552	59.941	59.973
	176.549	176.803	175.234	176.709		60.529	59.269	59.663	59.632
	177.403	176.816	176.059	176.887		59.773	59.65	58.868	60.233
	176.401	177.12	176.958	176.658		60.367	60.036	59.452	58.515
	177.246	177.508	175.664	176.351		60.023	60.115	60.466	59.861
	176.711	177.011	177.095	176.914		58.569	59.57	59.23	58.873
	177.008	176.77	177.202	176.662		59.86	60.24	60.385	60.123
	176.605	177.235	177.148	176.481		59.182	59.593	59.41	59.391
	177.223	177.344	177.417	177.392		60.103	59.846	59.393	59.624
	176.497	176.739	176.958	176.144		59.757	60.275	59.689	60.867
	176.184	176.921	177.089	176.437		59.931	59.618	59.792	60.084
	176.506	176.684	177.354	176.343		57.949	58.909	58.821	57.455
	177.405	177.228	176.434	175.955		59.774	59.555	59.201	59.269
	176.821	176.774	174.101	176.466		59.318	59.359	58.571	57.992
	176.245	176.901	177.052	176.163		60.016	60.211	59.374	57.199
	176.656	176.531	176.636	176.139		60.187	59.607	59.461	55.472
	176.719	177.301	176.872	176.041		60.187	59.932	59.439	58.028
	177.12	176.831	176.666	177.092		60.244	59.438	59.891	59.586
	176.323	176.492	176.821	175.023		58.931	58.83	59.534	55.795
	176.457	176.837	177.397	175.357		60.593	60.045	59.394	59.314
	176.432	176.963	176.827	173.996		59.817	59.37	59.222	60.136
	177.067	176.438	177.068	174.909		59.13	59.434	59.857	59.743
	176.606	176.857	176.577	172.99		60.87	59.565	59.117	57.817
	176.925	176.773	177.353	174.344		59.763	59.374	59.776	59.203
	176.506	176.837	173.868	174.447		60.231	59.962	58.993	56.661
	176.746	177.229	177.292	175.1		59.618	59.789	59.165	55.272
	176.623	176.978	176.577	175.804		59.383	59.437	59.771	56.221
	174.419	177.294	177.218	175.971		58.352	59.416	59.929	55.699
	176.599	177.143	176.442	177.276		59.288	59.197	60.221	60.256
	173.817	176.802	176.465	175.83		58.206	60.044	59.299	56.025
	176.138	176.914	176.837	176.125		58.423	59.915	59.88	55.115
	176.238	177.182	177.661	174.852		59.26	59.456	59.6	55.169
	176.299	176.243	177.254	175.551		60.528	59.996	59.386	57.581
	176.149	177.202	176.315	175.088		59.321	59.973	60.233	57.096
	176.537	176.676	177.529	176.028		59.654	60.547	59.823	57.374
	176.901	176.537	173.742	176.48		59.369	59.746	58.76	57.629
	176.56	176.659	177.353	174.871		59.57	58.993	59.947	55.934
	176.784	176.752	177.465	175.307		59.687	59.033	60.433	56.126
	176.825	176.568	177.51	175.331		59.064	59.42	59.448	55.517
	177.048	175.147	176.714	176.192		61.322	61.678	59.762	58.431
	176.743	175.498	177.515	175.087		57.032	59.497	59.854	56.124
	175.93	176.1	177.106	175.841		60.01	60.296	59.952	55.742
	176.372	175.704	176.995	176.263		59.495	60.679	58.944	57.95
	176.679	177.134	176.855	176.226		60.279	59.716	59.549	56.586
	176.413	176.669	177.087	177.292		58.625	59.86	59.479	55.168
	176.748	177.284	177.131	176.537		60.028	60.345	59.725	57.472
	176.691	177.147	175.365	176.449		60.233	59.587	59.363	55.273
	176.777	177.162	177.074	177.037		60.898	60.047	60.354	56.466
	176.888	176.132	177.27	177.356		59.49	60.097	59.379	58.056
	176.846	176.722	177.45	175.001		57.808	59.579	60.031	56.64
	176.673	176.667	177.538	174.732		60.544	60.115	59.339	58.573
	176.668	176.817	177.851	175.356		58.276	58.929	58.99	55.447
	176.774	175.234	174.447	176.209		59.045	60.833	59.624	54.648
	176.505	176.733	173.373	175.563		57.872	59.391	56.856	56.272
	176.756	177.312	176.831	176.031		60.768	59.486	59.253	55.957
	177.059	177.316	177.329	176.112		57.286	59.348	59.983	57.877
	176.488	176.994	176.723	175.097		60.001	59.448	60.01	55.966
	176.07	177.376	175.532	174.363		60.66	59.944	58.147	56.234
	176.534	177.263	177.226	174.99		59.189	59.314	59.587	56.617
	177.17	176.929	177.22	175.439		60.39	59.211	59.436	55.867
	173.981	177.293	177.259	175.296		58.891	59.2	59.631	55.568
	174.397	176.527	177.087	176.415		58.841	58.933	59.586	58.819
	175.431	176.548	177.199	174.74		58.858	60.027	58.197	56.157
	174.833	176.743	177.745	173.767		57.641	59.968	59.265	56.75
	175.331	176.997	177.373	174.082		57.871	59.342	59.059	57.009
	176.727	175.944	177.191	174.116		60.561	60.624	58.992	56.029
	177.139	176.263	177.209	173.793		59.938	58.656	58.944	56.658
	175.353	176.002	177.303	176.026		57.775	57.113	58.982	56.584
	177.326	175.658	177.408	175.284		60.24	56.192	59.405	57.703
	175.196	175.642	177.031	175.569		60.231	59.719	59.393	55.342
	174.47	176.359	177.022	175.418		58.643	59.648	58.998	55.561
	173.231	175.941	176.566	175.827		57.848	58.094	59.614	54.423
	174.007	177.482	177.272	176.802		60.008	59.241	59.054	60.367
	174.018	176.987	177.185	176.513		60.22	59.127	58.303	57.851
	173.405	177.025	176.831	173.794		58.727	60.319	59.264	56.362
	173.47	176.851	176.662	172.988		59.669	59.606	59.715	56.545
	174.651	176.891	177.092	173.133		59.766	59.362	59.126	56.324
	174.173	176.758	177.472	174.48		59.556	59.262	59.501	56.205
	174.171	176.724	176.936	174.083		59.313	59.599	59.577	56.35
	173.949	177.039	176.265	173.497		57.548	59.679	59.251	56.822
	176.928	176.686	176.96	176.593		59.489	59.528	58.674	55.538
	173.716	177.251	176.59	176.274		58.342	59.757	60.017	56.855
	173.81	177.268	177.309	173.098		59.904	59.913	59.271	56.227
	176.599	176.656	177.083	177.223		60.64	58.982	58.679	60.568
	176.67	176.457	177.17	177.463		60.076	58.502	58.645	60.025
	175.369	176.499	176.94	176.757		58.828	59.356	59.205	60.292
	174.333	176.476	177.323	176.243		59.866	59.696	59.011	56.07
	177.077	176.615	177.281	175.225		59.66	59.356	58.944	56.814
	176.647	176.757	177.09	176.71		59.77	58.863	58.931	55.27
	177.357	177.228	177.162	176.942		58.593	59.519	58.815	56.412
	177.162	176.861	176.578	175.906		59.501	59.741	58.7	55.682
	176.626	176.753	177.487	175.995		59.838	58.209	59.953	59.419
	176.571	176.755	177.488	176.484		59.577	58.971	59.362	60.05
	176.351	176.877	176.908	177.257		60.765	58.424	58.701	59.46
	177.194	176.784	177.469	174.893		58.78	59.679	59.514	60.456
	176.976	176.999	176.552	175.478		60.748	59.952	59.488	59.821
	174.829	176.766	177.248	175.187		58.648	59.415	59.405	59.995
	176.613	176.549	176.995	175.04		60.093	59.705	59.39	60.614
	174.714	176.921	175.247	175.076		59.255	59.844	59.523	59.168
	175.348	176.072	176.679	174.646		58.843	59.767	60.026	60.197
	174.478	176.59	177.238	176.957		60.438	60.113	59.53	59.614
	174.264	176.914	176.651	175.197		60.219	60.07	59.525	59.428
	176.461	177.154	176.663	174.803		60.185	59.796	59.488	60.497
	177.463	177.53	176.553	174.413		59.611	59.92	58.941	58.514
	176.824	176.439	177.128	174.759		59.5	57.765	58.788	60.145
	176.646	177.193	177.197	175.123		59.129	59.157	58.579	60.234
	176.8	176.147	177.136	175.322		59.274	59.51	59.147	59.926
	174.235	176.319	177.48	174.643		60.22	59.893	59.402	60.249
	176.604	176.773	177.201	174.445		59.788	58.884	58.792	60.281
	175.101	176.719	176.864	175.407		59.378	59.634	59.179	59.244
	174.931	176.824	177.045	175.428		60.918	59.357	59.228	59.756
	175.011	176.492	176.363	175.525		58.801	59.575	59.812	60.223
	174.63	176.762	177.631	174.412		59.491	59.415	58.146	60.701
	174.615	177.333	176.932	175.065		58.99	59.257	59.236	59.695
	177.312	176.61	177.151	174.986		57.885	59.93	58.526	57.12
	176.606	176.112	177.267	174.843		59.832	59.568	57.758	56.834
	176.737	176.437	176.475	172.756		59.932	60.347	58.162	56.381
	175.104	177.068	176.146	175.788		58.772	59.181	58.063	56.651
	176.508	176.795	175.833	175.249		60.417	59.488	58.291	55.81
	175.042	176.945	176.368	176.668		58.139	59.798	58.477	56.916
	176.952	176.853	176.307	176.453		59.405	58.894	57.283	56.414
	176.446	177.588	176.557	175.458		59.36	59.579	57.401	58.611
	176.211	176.776	177.494	175.563		59.449	59.348	58.559	60.071
	175.063	176.999	176.686	175.823		57.662	59.664	58.182	58.592
	173.303	176.312	177.442	175.445		58.578	59.606	59.404	59.487
	176.838	176.633	177.375	175.613		60.393	59.052	58.446	59.787
	176.896	176.697	176.701	175.954		60.482	58.582	58.065	59.759
	177.053	176.892	177.575	175.544		59.752	58.314	58.8	59.711
	176.908	176.764	176.767	176.773		60.162	59.608	57.912	59.282
	176.424	177.149	176.905	177.008		58.692	59.714	57.606	59.37
	176.275	176.549	176.967	176.828		59.912	58.167	57.329	58.854
	176.535	176.45	176.595	176.03		59.615	57.646	57.465	58.597
	174.585	177.071	176.984	175.601		58.069	59.309	58.25	56.873
	177.098	177.472	177.271	176.609		59.734	59.398	58.069	60.355
	174.434	176.43	177.18	176.334		59.533	59.281	58.413	58.717
	174.734	177.106	177.146	177.05		59.844	58.172	59.928	58.335
	174.911	177.237	176.503	176.361		59.178	58.974	57.513	59.046
	174.8	177.077	177.062	176.187		59.71	59.762	57.673	58.94
	175.063	176.947	176.714	175.754		58.222	59.892	57.505	59.139
	176.696	176.605	176.316	175.819		58.659	59.138	57.322	58.495
	175.229	177.077	177.047	175.869		58.238	58.702	58.035	58.589
	176.66	177.236	176.589	176.276		59.869	59.236	57.182	59.314
	175.106	176.863	177.164	176.549		59.422	59.736	57.738	59.316
	173.986	176.291	177.197	175.111		59.941	58.896	57.529	57.333
	174.432	176.895	176.585	174.87		58.901	59.651	58.685	60.65
	173.595	176.874	176.801	175.747		57.907	58.972	57.446	58.93
	173.214	177.32	176.962	176.219		57.649	59.215	59.262	56.855
	173.677	176.757	176.916	173.046		57.958	60.209	58.423	57.85
	173.319	176.486	176.856	174.356		57.976	59.935	58.246	56.3
	174.527	176.673	177.036	173.49		59.182	59.609	58.395	56.161
	174.669	177.194	177.126	175.053		57.78	59.916	58.558	56.395
	174.681	177.29	177.579	175.678		57.784	58.964	58.107	56.716
	175.008	177.038	176.917	174.966		58.553	59.683	58.281	55.967
	176.296	176.973	177.665	175.367		59.841	59.065	57.716	56.034
	175.062	177.126	177.182	175.523		60.828	59.569	58.947	58.49
	176.611	176.672	177.129	176.73		60.174	59.203	58.086	59.461
	174.991	177.082	176.967	176.414		58.618	59.831	58.115	59.734
	173.745	176.973	176.085	176.157		56.941	58.885	59.762	57.883
	174.253	177.296	177.115	176.18		59.034	59.06	57.902	57.036
	175.297	177.005	177.066	176.075		59.675	58.733	57.554	56.189
	174.363	176.704	176.868	176.448		58.053	58.985	57.822	58.379
	174.596	177.029	176.994	175.516		58.088	58.305	57.715	56.141
	176.377	177.252	177.208	175.632		59.299	59.773	58.018	58.821
	174.327	177.247	177.23	175.788		56.835	58.428	57.037	58.377
	174.811	176.653	176.789	175.18		57.288	59.846	57.833	56.539
	174.704	176.71	176.746	176.276		58.341	59.428	57.618	57.096
	176.834	175.505	177.513	177.332		60.234	60.917	57.826	59.402
	176.9	175.215	176.914	175.27		59.458	60.449	58.061	56.063
		176.135		175.155			57.118		57.422
		175.756		175.22			57.678		57.405
		177.05		174.27			60.077		56.743
		175.991		175.987			58.796		56.665
				175.001					57.389
				176.528					54.954
				175.482					55.002
				176.039					56.104
				175.91					55.102
				176.628					58.743
				173.659					56.811
				175.073					58.546
				176.352					58.453
				175.66					54.957
				175.709					58.413
				176.731					58.932
				175.746					54.956
				175.346					55.154
				176.137					55.038
				176.743					59.083

## Sheet: 15N T1_Fig 6D
					Intensity (normalized)					Intensity (normalized)
				T1 delay [s]	E71A W67Ne	error	E71A bulk		T1 delay [s]	E71I W67Ne	error	E71I bulk
				0	1	0.0513875	1		0	1	0.04	1
				2	0.91717	0.0665336	0.883565		2	0.750698	0.0528541	0.854868
				4	0.845209	0.0843882	0.844606		4	0.574083	0.0652742	0.811429
				10	0.834791	0.109409	0.756029		10	0.498944	0.109409	0.702105
				20	0.836141	0.108696	0.656888		20	0.447237	0.108696	0.580864
